# Supplementary material for: Medical informatics and climate change: a framework for modeling green healthcare solutions
Source: J Am Med Inform Assoc. 2022 Oct 11;29(12):2083–8. doi: 10.1093/jamia/ocac182 (PMC9667184; doi:10.1093/jamia/ocac182)
Supplement: ocac182_Supplementary_Data [file ocac182_supplementary_data.zip]

Archive with 4 entries (3 files):
- ocac182_Supplementary_Data/
- ocac182_Supplementary_Data/Supplementary File Appendix A.docx
- ocac182_Supplementary_Data/Supplementary File Appendix B.docx
- ocac182_Supplementary_Data/Supplementary File Appendix C.docx
